# Supplementary material for: Synthesis and Characterisation of Core–Shell Microparticles Formed by Ni-Mn-Co Oxides
Source: Molecules. 2024 Jun 20;29(12):2927. doi: 10.3390/molecules29122927 (PMC11206299; doi:10.3390/molecules29122927)
Supplement: Supplementary file 1 [file molecules-29-02927-s001.zip]

Archive with 1 entries (1 files):
- molecules-3040019-supplementary.pdf
